# Supplementary material for: Genomic Marks Associated with Chromatin Compartments in the CTCF, RNAPII Loop and Genomic Windows
Source: Int J Mol Sci. 2021 Oct 27;22(21):11591. doi: 10.3390/ijms222111591 (PMC8584073; doi:10.3390/ijms222111591)
Supplement: Supplementary file 1 [file ijms-22-11591-s001.zip]

Archive with 2 entries (2 files):
- ijms-1414867-supplementary_clean.pdf
- ijms-1414867-supplementary_TS.pdf
